# Supplementary material for: Solvation of Large Polycyclic Aromatic Hydrocarbons in Helium: Cationic and Anionic Hexabenzocoronene
Source: Molecules. 2022 Oct 10;27(19):6764. doi: 10.3390/molecules27196764 (PMC9573446; doi:10.3390/molecules27196764)
Supplement: Supplementary file 1 [file molecules-27-06764-s001.zip]

Archive with 1 entries (1 files):
- molecules-1944992-supplementary.pdf
